# Supplementary material for: Trust in Medicine as a Factor Conditioning Behaviors Recommended by Healthcare Experts during the COVID-19 Pandemic in Poland
Source: Int J Environ Res Public Health. 2022 Jan 5;19(1):605. doi: 10.3390/ijerph19010605 (PMC8744838; doi:10.3390/ijerph19010605)
Supplement: Supplementary file 1 [file ijerph-19-00605-s001.zip]

Archive with 2 entries (2 files):
- Supplementary Material A.pdf
- Supplementary Material B.pdf
